# Supplementary material for: Patterns of microbial contamination on Northumberland Strait shores
Source: PLoS One. 2025 Jan 30;20(1):e0315742. doi: 10.1371/journal.pone.0315742 (PMC11781611; doi:10.1371/journal.pone.0315742)
Supplement: S1 Appendix — (CSV) [file pone.0315742.s003.csv]

Variable	Units	Definition	CodeLocation	OldVariable	Location	Live Link	Note	PlottingName_R
DatasetName		Name of the DataStream dataset which the data are stored in.			DataStream	https://atlanticdatastream.ca
MonitoringLocationID		Unique name or code used to identify the monitoring site (assigned by monitoring organization).			DataStream	https://atlanticdatastream.ca
MonitoringLocationName		Geographically descriptive name of the monitoring site.			DataStream	https://atlanticdatastream.ca
MonitoringLocationLatitude		Latitude. Decimal 6 to 8 digits.			DataStream	https://atlanticdatastream.ca
MonitoringLocationLongitude		Longitude. Decimal 6 to 9 digits.			DataStream	https://atlanticdatastream.ca
MonitoringLocationHorizontalCoordinateReferenceSystem		The datum that your latitude and longitude coordinates are based upon. Commonly used datum are NAD83 or NAD27.			DataStream	https://atlanticdatastream.ca
MonitoringLocationHorizontalAccuracyMeasure		The horizontal measure of the relative accuracy of the latitude and longitude coordinates. This can be used when inputting 'fuzzy' coordinates designed to prevent showcasing exact coordinates of monitoring locations or when significant error in the accuracy of coordinates may exist.			DataStream	https://atlanticdatastream.ca
MonitoringLocationHorizontalAccuracyUnit		Units for Monitoring Location Horizontal Accuracy Measure.			DataStream	https://atlanticdatastream.ca
MonitoringLocationVerticalMeasure					DataStream	https://atlanticdatastream.ca
MonitoringLocationVerticalUnit					DataStream	https://atlanticdatastream.ca
MonitoringLocationType		Type of monitoring location.			DataStream	https://atlanticdatastream.ca
ActivityType		Type of activity. There are several options, but in most cases the following defaults can be used: Sample-Routine (for samples taken and sent to a lab) or Field Msr/Obs (for measurements taken at a site such as with a probe or other on site instrument).			DataStream	https://atlanticdatastream.ca
ActivityMediaName		Medium in which sample or measurement was taken (ex: Surface Water, Sediment, etc.).			DataStream	https://atlanticdatastream.ca
ActivityStartDate		Date sample or field measurement collection started. (Ex.2014-05-02)			DataStream	https://atlanticdatastream.ca		Measurement_Date
ActivityStartTime	hh:mm:ss	Time sample or field measurement collection started. (Ex. 13:08:01)			DataStream	https://atlanticdatastream.ca
ActivityEndDate		Date sample or field measurement collection ended. (Ex.2014-05-02)			DataStream	https://atlanticdatastream.ca
ActivityEndTime	hh:mm:ss	Time sample or field measurement collection ended. (Ex. 13:08:01)			DataStream	https://atlanticdatastream.ca
ActivityDepthHeightMeasure		The distance from the measurement point to where an activity (i.e. sampling event) is conducted (depth or height measured from a reference point). For water and sediment samples, values should be reported as negative.			DataStream	https://atlanticdatastream.ca
ActivityDepthHeightUnit		Units for Activity Depth Height Measure. Required if Activity Depth Height Measure entered.			DataStream	https://atlanticdatastream.ca
SampleCollectionEquipmentName		Equipment used to collect the sample.			DataStream	https://atlanticdatastream.ca
CharacteristicName		Identifies what is being measured (Ex. Temperature, pH) in a field or lab result. The name used must have a match in the Allowed Values list.			DataStream	https://atlanticdatastream.ca
MethodSpeciation		Identifies the chemical speciation, where applicable (Ex. Ammonium may be measured as N or NH4).			DataStream	https://atlanticdatastream.ca
ResultSampleFraction		Describes the portion of the characteristic being analyzed. Required for certain characteristics, see CharacteristicName LOOKUP tab. Sample Fraction will usually be Total or Dissolved.			DataStream	https://atlanticdatastream.ca
ResultValue		The results of a field measurement, sampling event, or lab analysis. NOTE: Results above or below detection limits (Ex. < or > values) should not be reported here. If the result is above or below the detection limit, the Result Value should be blank, and the Result Detection Condition should be filled in (Ex. 'Below Detection/Quantification Limit').			DataStream	https://atlanticdatastream.ca		Bacterial_Count
ResultUnit	MPN or CFU	Units for Result Value. Bacterial counts from diverse sources were reported as "Fecal Coliform", "*Escherichia coli*" or sometimes "Total Coliform", with units of Most Probable Number (MPN) or Colony Forming Units (CFU) per 100 mL.			DataStream	https://atlanticdatastream.ca
ResultValueType		Qualifies process used in the determination of result value (Ex. Actual, Estimated, Calculated).			DataStream	https://atlanticdatastream.ca
ResultDetectionCondition		Used to document a result for which there is no specific numeric value (Ex. Below Detection/Quantification Limit).			DataStream	https://atlanticdatastream.ca
ResultDetectionQuantitationLimitMeasure		The reportable measure of the result for the chemical, microbiological or other characteristic being analyzed. Required if Result Detection Condition is `Above Detection/Quantification Limit` or `Below Detection/Quantification Limit'. Not to be included if the Result Detection Condition is 'Not Detected' or 'Detected Not Quantified'.			DataStream	https://atlanticdatastream.ca
ResultDetectionQuantitationLimitUnit		Units for Result Detection Limit value.			DataStream	https://atlanticdatastream.ca
ResultDetectionQuantitationLimitType		Text describing the type of detection or quantitation limit used in the analysis of a characteristic. Required if Result Detection Condition is `Above Detection/Quantification Limit` or `Below Detection/Quantification Limit'. Not to be included if the Result Detection Condition is 'Not Detected' or 'Detected Not Quantified'.			DataStream	https://atlanticdatastream.ca
ResultStatusID		Indicates acceptability of result with respect to QA/QC.			DataStream	https://atlanticdatastream.ca
ResultComment		Provided to allow for the entry of comments about result.			DataStream	https://atlanticdatastream.ca
ResultAnalyticalMethodID		ID number assigned by analytic method publisher.			DataStream	https://atlanticdatastream.ca
ResultAnalyticalMethodContext		Source of Analytic Method ID. Required if Analytic Method ID is populated. (Ex. VMV).			DataStream	https://atlanticdatastream.ca
ResultAnalyticalMethodName		Name of analytical procedure used by the lab.			DataStream	https://atlanticdatastream.ca
AnalysisStartDate		Lab analysis start date, YYYY-MM-DD. (Ex. 2014-05-02)			DataStream	https://atlanticdatastream.ca
AnalysisStartTime		Lab analysis time (Ex. 12:00:00)			DataStream	https://atlanticdatastream.ca
AnalysisStartTimeZone		Lab start time zone (Ex. -0700). See TimeZone LOOKUP to determine correct value. NOTE: If no time zone is entered, UTC will be assumed.			DataStream	https://atlanticdatastream.ca
LaboratoryName		Name of Laboratory responsible for the result.			DataStream	https://atlanticdatastream.ca
LaboratorySampleID		ID assigned by labratory to sample.			DataStream	https://atlanticdatastream.ca
station_name		The station name is the official name of any meteorological station in the National Climate Archive as administered by the Meteorological Service of Canada (MSC).			Environment and Climate Change Canada	https://open.canada.ca/data/en/dataset/c8337cee-88b6-4ce5-89db-ba2ba22f2180#wb-auto-6
station_id		Station Identifier			Environment and Climate Change Canada	https://open.canada.ca/data/en/dataset/c8337cee-88b6-4ce5-89db-ba2ba22f2180#wb-auto-6
prov		Province or Territory			Environment and Climate Change Canada	https://open.canada.ca/data/en/dataset/c8337cee-88b6-4ce5-89db-ba2ba22f2180#wb-auto-6
lat		Latitude co-ordinates for climate stations are generally for the instrument site; however prior to April 1, 1986 at principal stations (airports) the locations given were normally that of the official airport locations. The accuracy of these locations depended on the quality of the reference maps available at the time. The latitude of each site is given to the nearest second or to the nearest 0.0…			Environment and Climate Change Canada	https://open.canada.ca/data/en/dataset/c8337cee-88b6-4ce5-89db-ba2ba22f2180#wb-auto-6
lon		Longitude co-ordinates for climate stations are generally for the instrument site; however prior to April 1, 1986 at principal stations (airports) the locations given were normally that of the official airport locations. The longitude of each site is given to the nearest second or to the nearest 0.003 of a degree. The accuracy of these locations depends on the quality of the reference maps availa…			Environment and Climate Change Canada	https://open.canada.ca/data/en/dataset/c8337cee-88b6-4ce5-89db-ba2ba22f2180#wb-auto-6
elev	m	The elevation in metres (m) refers to the elevation of the observing location above mean sea level. The elevation of each site is given to the nearest metre and is generally the height of ground on which the instruments are exposed. Prior to April 1, 1986, the elevation at principal stations located at airports was generally the established by the elevation of the aerodrome. For principal station…			Environment and Climate Change Canada	https://open.canada.ca/data/en/dataset/c8337cee-88b6-4ce5-89db-ba2ba22f2180#wb-auto-6
climate_id		The Climate Identifier is a 7 digit number assigned by the Meteorological Service of Canada to a site where official weather observations are taken, and serves as a permanent, unique identifier. The first digit assigned identifies the province where the second and third digits identify the climatological district within the province. When observations are discontinued at a site, the number is not…			Environment and Climate Change Canada	https://open.canada.ca/data/en/dataset/c8337cee-88b6-4ce5-89db-ba2ba22f2180#wb-auto-6
WMO_id		World Meteorological Organization Identifier. A 5-digit number permanently assigned to Canadian stations by the World Meteorological Organization to identify the station internationally. The WMO ID is an international identifier assigned by the Meteorological Service of Canada to standards of the World Meteorological Organization for stations that transmit observations in international meteorolog…			Environment and Climate Change Canada	https://open.canada.ca/data/en/dataset/c8337cee-88b6-4ce5-89db-ba2ba22f2180#wb-auto-6
TC_id		The Transport Canada Identifier is the identifier assigned by Transport Canada to identify meteorological reports from airport observing sites transmitted in real time in aviation formats.			Environment and Climate Change Canada	https://open.canada.ca/data/en/dataset/c8337cee-88b6-4ce5-89db-ba2ba22f2180#wb-auto-6
year		Year			Environment and Climate Change Canada	https://open.canada.ca/data/en/dataset/c8337cee-88b6-4ce5-89db-ba2ba22f2180#wb-auto-6
month		Month			Environment and Climate Change Canada	https://open.canada.ca/data/en/dataset/c8337cee-88b6-4ce5-89db-ba2ba22f2180#wb-auto-6
day		Day			Environment and Climate Change Canada	https://open.canada.ca/data/en/dataset/c8337cee-88b6-4ce5-89db-ba2ba22f2180#wb-auto-6
cool_deg_days	number of °C	Cooling degree-days for a given day are the number of degrees Celsius that the mean temperature is above 18 °C. If the temperature is equal to or less than 18 °C, then the number will be zero. For example, a day with a mean temperature of 20.5 °C has 2.5 cooling degree-days; a day with a mean temperature of 15.5 °C has zero cooling degree-days. Cooling degree-days are used primarily to estimate t…			Environment and Climate Change Canada	https://open.canada.ca/data/en/dataset/c8337cee-88b6-4ce5-89db-ba2ba22f2180#wb-auto-6
cool_deg_days_flag					Environment and Climate Change Canada	https://open.canada.ca/data/en/dataset/c8337cee-88b6-4ce5-89db-ba2ba22f2180#wb-auto-6
dir_max_gust	10's Deg/Tens of Degrees	Direction of Maximum Gust. The direction of the maximum gust (true or geographic, not magnetic) from which the wind blows. Expressed in tens of degrees (10's deg), 9 means 90 degrees true or an east wind, and 36 means 360 degrees true or a wind blowing from the geographic North Pole. This value is only reported if the maximum gust speed for the day exceeds 29 km/h.			Environment and Climate Change Canada	https://open.canada.ca/data/en/dataset/c8337cee-88b6-4ce5-89db-ba2ba22f2180#wb-auto-6
dir_max_gust_flag					Environment and Climate Change Canada	https://open.canada.ca/data/en/dataset/c8337cee-88b6-4ce5-89db-ba2ba22f2180#wb-auto-6
heat_deg_days	number of °C	Heating degree-days for a given day are the number of degrees Celsius that the mean temperature is below 18 °C. If the temperature is equal to or greater than 18 °C, then the number will be zero. For example, a day with a mean temperature of 15.5 °C has 2.5 heating degree-days; a day with a mean temperature of 20.5 °C has zero heating degree-days. Heating degree-days are used primarily to estimat…			Environment and Climate Change Canada	https://open.canada.ca/data/en/dataset/c8337cee-88b6-4ce5-89db-ba2ba22f2180#wb-auto-6
heat_deg_days_flag					Environment and Climate Change Canada	https://open.canada.ca/data/en/dataset/c8337cee-88b6-4ce5-89db-ba2ba22f2180#wb-auto-6
max_temp	°C	Maximum Temperature. The highest temperature in degrees Celsius observed at a location for a specified time interval (24 hours).			Environment and Climate Change Canada	https://open.canada.ca/data/en/dataset/c8337cee-88b6-4ce5-89db-ba2ba22f2180#wb-auto-6
max_temp_flag					Environment and Climate Change Canada	https://open.canada.ca/data/en/dataset/c8337cee-88b6-4ce5-89db-ba2ba22f2180#wb-auto-6
mean_temp	°C	Mean Temperature. The mean temperature in degrees Celsius is defined as the average of the maximum and minimum temperature at a location for a specified time interval (24 hours).			Environment and Climate Change Canada	https://open.canada.ca/data/en/dataset/c8337cee-88b6-4ce5-89db-ba2ba22f2180#wb-auto-6
mean_temp_flag					Environment and Climate Change Canada	https://open.canada.ca/data/en/dataset/c8337cee-88b6-4ce5-89db-ba2ba22f2180#wb-auto-6
min_temp	°C	Minimum Temperature. The lowest temperature in degrees Celsius observed at a location for a specified time interval (24 hours).			Environment and Climate Change Canada	https://open.canada.ca/data/en/dataset/c8337cee-88b6-4ce5-89db-ba2ba22f2180#wb-auto-6
min_temp_flag					Environment and Climate Change Canada	https://open.canada.ca/data/en/dataset/c8337cee-88b6-4ce5-89db-ba2ba22f2180#wb-auto-6
snow_grnd	cm	Snow on the Ground. The depth of snow in centimetres on the ground. The total depth of snow on the ground at the time of the observation is determined in whole centimetres by making a series of measurements and taking the average.			Environment and Climate Change Canada	https://open.canada.ca/data/en/dataset/c8337cee-88b6-4ce5-89db-ba2ba22f2180#wb-auto-6
snow_grnd_flag					Environment and Climate Change Canada	https://open.canada.ca/data/en/dataset/c8337cee-88b6-4ce5-89db-ba2ba22f2180#wb-auto-6
spd_max_gust	km/h	Speed of Maximum Gust.			Environment and Climate Change Canada	https://open.canada.ca/data/en/dataset/c8337cee-88b6-4ce5-89db-ba2ba22f2180#wb-auto-6
spd_max_gust_flag					Environment and Climate Change Canada	https://open.canada.ca/data/en/dataset/c8337cee-88b6-4ce5-89db-ba2ba22f2180#wb-auto-6
total_precip	mm	The sum of the total rainfall and the water equivalent of the total snowfall in millimetres (mm), observed at the location during a specified time interval (24 hours).			Environment and Climate Change Canada	https://open.canada.ca/data/en/dataset/c8337cee-88b6-4ce5-89db-ba2ba22f2180#wb-auto-6
total_precip_flag					Environment and Climate Change Canada	https://open.canada.ca/data/en/dataset/c8337cee-88b6-4ce5-89db-ba2ba22f2180#wb-auto-6
total_rain	mm	The total rainfall, or amount of all liquid precipitation in millimetres such as rain, drizzle, freezing rain, and hail, observed at the location during a specified time interval (24 hours).			Environment and Climate Change Canada	https://open.canada.ca/data/en/dataset/c8337cee-88b6-4ce5-89db-ba2ba22f2180#wb-auto-6
total_rain_flag					Environment and Climate Change Canada	https://open.canada.ca/data/en/dataset/c8337cee-88b6-4ce5-89db-ba2ba22f2180#wb-auto-6
total_snow	cm	The total snowfall, or amount of frozen (solid) precipitation in centimetres, such as snow and ice pellets, observed at the location during a specified time interval (24 hours).			Environment and Climate Change Canada	https://open.canada.ca/data/en/dataset/c8337cee-88b6-4ce5-89db-ba2ba22f2180#wb-auto-6
total_snow_flag					Environment and Climate Change Canada	https://open.canada.ca/data/en/dataset/c8337cee-88b6-4ce5-89db-ba2ba22f2180#wb-auto-6
precip_lag24	mm	24 hour total precipitation ("total_precip") on the day prior to sample collection date ("Measurement_Date").					derived
precip_lag48	mm	24 hour total precipitation ("total_precip") two days prior to sample collection date ("Measurement_Date").					derived
precip_sum48	mm	Sum total of 24 hour total precipitation ("total_precip") of day prior to sample collection date and sample collection day ("Measurement_Date").					derived
precip_prior48	mm	Sum total of 24 hour total precipitation ("total_precip") of two days prior to sample collection date ("Measurement_Date").					derived
precip_sum72	mm	Sum total of 24 hour total precipitation ("total_precip") of two days prior to sample collection date and sample collection day ("Measurement_Date").					derived
spd_max_gust_lag24	km/h	Speed of Maximum Gust ("spd_max_gust") on the day prior to sample collection date ("Measurement_Date").					derived
spd_max_gust_lag48	km/h	Speed of Maximum Gust ("spd_max_gust") two days prior to sample collection date ("Measurement_Date").					derived
spd_max_gust_AVG48	km/h	Average Speed of Maximum Gust ("spd_max_gust") of day prior to sample collection date and sample collection day ("Measurement_Date").					derived
spd_max_gust_AVG72	km/h	Average Speed of Maximum Gust ("spd_max_gust") of two days prior to sample collection date and sample collection day ("Measurement_Date").					derived
mean_temp_lag24	°C	Mean temperature in degrees Celsius (average of the maximum and minimum temperature at a location for a specified time interval (24 hours)) on the day prior to sample collection date ("Measurement_Date").					derived
mean_temp_lag48	°C	Mean temperature in degrees Celsius (average of the maximum and minimum temperature at a location for a specified time interval (24 hours)) two days prior to sample collection date ("Measurement_Date").					derived
mean_temp_AVG48	°C	Mean of mean temperature in degrees Celsius (average of the maximum and minimum temperature at a location for a specified time interval (24 hours)) of day prior to sample collection date and sample collection day ("Measurement_Date").					derived
mean_temp_prior48	°C	Mean of mean temperature in degrees Celsius (average of the maximum and minimum temperature at a location for a specified time interval (24 hours)) of two days prior to sample collection date ("Measurement_Date").					derived
mean_temp_AVG72	°C	Mean of mean temperature in degrees Celsius (average of the maximum and minimum temperature at a location for a specified time interval (24 hours)) of two days prior to sample collection date and sample collection day ("Measurement_Date").					derived
JulianDay		The Julian day is the continuous count of days since the beginning of the Julian period. The term Julian date may also refer, outside of astronomy, to the day-of-year number (more properly, the ordinal date) in the Gregorian calendar.					derived
ResultValueColour		Result value colour code based on established bacterial count thresholds (i.e. 43 and 200 MPN)					derived
MonitoringLocationNameStrip		Monitoring location name - modified text for figures					derived
Bacterial_Count		Bacterial count (either Escherichia coli or Total Coliform)
